# Supplementary material for: Cereblon Deficiency Contributes to the Development of Elastase-Induced Emphysema by Enhancing NF-κB Activation
Source: Antioxidants (Basel). 2022 Oct 4;11(10):1980. doi: 10.3390/antiox11101980 (PMC9598989; doi:10.3390/antiox11101980)
Supplement: Supplementary file 1 [file antioxidants-11-01980-s001.zip]

Archive with 1 entries (1 files):
- antioxidants-1914816-Supplementary.pdf
